# Supplementary material for: A black-and-red stick insect from the Philippines – observations on the external anatomy and natural history of a new species of Orthomeria
Source: Zookeys. 2016 Feb 3;(559):35–57. doi: 10.3897/zookeys.559.6281 (PMC4768271; doi:10.3897/zookeys.559.6281)
Supplement: XML Treatment for Orthomeria (Orthomeria) kangi [file zookeys.559.6281-treatment1.xml]

<!DOCTYPE tp:taxon-treatment
  PUBLIC "-//TaxonX//DTD Taxonomic Treatment Publishing DTD v0 20100105//EN" "tax-treatment-NSO.dtd">
<tp:taxon-treatment xmlns:tp="http://www.plazi.org/taxpub"><tp:treatment-meta><kwd-group><label>Taxon classification</label><kwd><named-content content-type="kingdom">Animalia</named-content></kwd><kwd><named-content content-type="order">ORDO</named-content></kwd><kwd><named-content content-type="family">FAMILIA</named-content></kwd></kwd-group><mixed-citation publication-type="journal"><person-group><name><surname>Vallotto</surname><given-names>Davide</given-names></name><name><surname>Bresseel</surname><given-names>Joachim</given-names></name><name><surname>Heitzmann</surname><given-names>Thierry</given-names></name><name><surname>Gottardo</surname><given-names>Marco</given-names></name></person-group><article-title>A black-and-red stick insect from the Philippines – observations on the external anatomy and natural history of a new species of <italic><tp:taxon-name><tp:taxon-name-part taxon-name-part-type="genus">Orthomeria</tp:taxon-name-part></tp:taxon-name></italic></article-title><source>Zookeys</source><day>3</day><month>2</month><year>2016</year><volume>2016</volume><issue>559</issue><fpage>35</fpage><lpage>57</lpage><pub-id pub-id-type="doi">10.3897/zookeys.559.6281</pub-id></mixed-citation></tp:treatment-meta><tp:nomenclature><tp:taxon-name>
            <tp:taxon-name-part taxon-name-part-type="genus">Orthomeria</tp:taxon-name-part>
            (<tp:taxon-name-part taxon-name-part-type="subgenus">Orthomeria</tp:taxon-name-part>)
            <tp:taxon-name-part taxon-name-part-type="species">kangi</tp:taxon-name-part>
            <object-id xmlns:xlink="http://www.w3.org/1999/xlink" content-type="zoobank" xlink:type="simple">http://zoobank.org/52E1ED01-9054-4983-BD5A-82B9187EA8B3</object-id>
          </tp:taxon-name><tp:taxon-status xmlns:xlink="http://www.w3.org/1999/xlink" xlink:type="simple">sp. n.</tp:taxon-status></tp:nomenclature><tp:treatment-sec sec-type="Holotype"><title>Holotype.</title><p>1 ♂, Philippines, Luzon Island, Benguet, Sablang, Barangay Bayabas, 5.VI.2014, leg. T. Heitzmann (<named-content xmlns:xlink="http://www.w3.org/1999/xlink" content-type="dwc:institutional_code" xlink:type="simple">MSNG</named-content>) (Fig. <xref ref-type="fig" rid="F1">1</xref>).</p><fig id="F1" position="float" orientation="portrait"><label>Figure 1.</label><caption><p>
          <tp:taxon-name><tp:taxon-name-part taxon-name-part-type="genus">Orthomeria</tp:taxon-name-part> (<tp:taxon-name-part taxon-name-part-type="subgenus">Orthomeria</tp:taxon-name-part>) <tp:taxon-name-part taxon-name-part-type="species">kangi</tp:taxon-name-part></tp:taxon-name> sp. n. holotype ♂, habitus, lateral view.</p></caption><graphic xmlns:xlink="http://www.w3.org/1999/xlink" xlink:href="zookeys-559-035-g001.jpg" position="float" orientation="portrait" xlink:type="simple" id="oo_76102.jpg"/></fig></tp:treatment-sec><tp:treatment-sec sec-type="Paratypes"><title>Paratypes.</title><p>1 ♂, 2 ♀♀, and eggs (<named-content xmlns:xlink="http://www.w3.org/1999/xlink" content-type="dwc:institutional_code" xlink:type="simple">MSNG</named-content>); 1 ♂, 1 ♀, and eggs (<abbrev xmlns:xlink="http://www.w3.org/1999/xlink" content-type="institution" xlink:title="Private collection Oskar V. Conle, Oberstaufen, Germany" xlink:type="simple">OC</abbrev>); 1 ♂, 1 ♀, and eggs (<named-content xmlns:xlink="http://www.w3.org/1999/xlink" content-type="dwc:institutional_code" xlink:type="simple">RBINS</named-content>); 1 ♂, 1 ♀, and eggs (<abbrev xmlns:xlink="http://www.w3.org/1999/xlink" content-type="institution" xlink:title="Museum of Natural History, University of the Philippines at Los Banos, Laguna, Philippines" xlink:type="simple">UPLBM</abbrev>), same data as for holotype.</p></tp:treatment-sec><tp:treatment-sec sec-type="material"><title>Additional material examined.</title><p>3 ♂♂, 3 ♀♀, eggs (reared by D. Vallotto 2015; origin, same locality as for holotype; used for macrophotography); 2 ♂♂ (reared by M. Gottardo 2015; origin, same locality as for holotype; used for <abbrev xmlns:xlink="http://www.w3.org/1999/xlink" xlink:title="scanning electron microscopy" xlink:type="simple">SEM</abbrev>).</p></tp:treatment-sec><tp:treatment-sec sec-type="Etymology"><title>Etymology.</title><p>This species is named after Albert Kang (Manila) who discovered the first specimens during a photographic trip down the Benguet province of the Philippines.</p></tp:treatment-sec><tp:treatment-sec sec-type="Diagnosis"><title>Diagnosis.</title><p>A new species of <tp:taxon-name><tp:taxon-name-part taxon-name-part-type="genus">Orthomeria</tp:taxon-name-part> (<tp:taxon-name-part taxon-name-part-type="subgenus">Orthomeria</tp:taxon-name-part>)</tp:taxon-name> characterised by (1) relatively small body size, ♂♂ ca. 40 mm in length or shorter, ♀♀ less then 50 mm in length; (2) tegmina blood red; (3) costal area of hind wings with blood red markings; (4) tergum 7 of ♀♀ pale brown with a definite black longitudinal line centrally; (5) relatively short hind wings, only slightly projecting over abdominal tergum 5.</p></tp:treatment-sec><tp:treatment-sec sec-type="Description of the male"><title>Description of the male.</title><p>A full set of measurements is presented in Table <xref ref-type="table" rid="T1">1</xref>.</p><table-wrap id="T1" position="float" orientation="portrait"><label>Table 1.</label><caption><p>Morphometric data for the type specimens of <tp:taxon-name><tp:taxon-name-part taxon-name-part-type="genus">Orthomeria</tp:taxon-name-part> (<tp:taxon-name-part taxon-name-part-type="subgenus">Orthomeria</tp:taxon-name-part>) <tp:taxon-name-part taxon-name-part-type="species">kangi</tp:taxon-name-part></tp:taxon-name> sp. n. from Benguet, Philippines.</p></caption><table id="TID0ECPAG" rules="all"><tbody><tr><th rowspan="1" colspan="1">Parameter</th><th rowspan="1" colspan="1">♂ holotype</th><th rowspan="1" colspan="1">♂♂ paratypes</th><th rowspan="1" colspan="1">♀♀ paratypes</th></tr><tr><td rowspan="1" colspan="1">
              <italic>Measurement (mm)</italic>
            </td><td rowspan="1" colspan="1"/><td rowspan="1" colspan="1"/><td rowspan="1" colspan="1"/></tr><tr><td rowspan="1" colspan="1">Body length</td><td rowspan="1" colspan="1">38.8</td><td rowspan="1" colspan="1">37.3–40.1</td><td rowspan="1" colspan="1">41.8–46.2</td></tr><tr><td rowspan="1" colspan="1">Antenna length</td><td rowspan="1" colspan="1">38.4</td><td rowspan="1" colspan="1">34.3–35.3</td><td rowspan="1" colspan="1">38.7–41.0</td></tr><tr><td rowspan="1" colspan="1">Head length</td><td rowspan="1" colspan="1">3.0</td><td rowspan="1" colspan="1">2.8–3.3</td><td rowspan="1" colspan="1">3.8–5.5</td></tr><tr><td rowspan="1" colspan="1">
                    <abbrev xmlns:xlink="http://www.w3.org/1999/xlink" xlink:type="simple"><def><p>Pronotum length </p></def>(PL)</abbrev>
                  </td><td rowspan="1" colspan="1">3.6</td><td rowspan="1" colspan="1">2.8–3.2</td><td rowspan="1" colspan="1">3.9–4.5</td></tr><tr><td rowspan="1" colspan="1">
                    <abbrev xmlns:xlink="http://www.w3.org/1999/xlink" xlink:type="simple"><def><p>Mesonotum length </p></def>(MOL)</abbrev>
                  </td><td rowspan="1" colspan="1">4.9</td><td rowspan="1" colspan="1">4.4–4.8</td><td rowspan="1" colspan="1">5.7–6.9</td></tr><tr><td rowspan="1" colspan="1">
                    <abbrev xmlns:xlink="http://www.w3.org/1999/xlink" xlink:type="simple"><def><p>Metanotum length </p></def>(MAL)</abbrev>
                  </td><td rowspan="1" colspan="1">2.2</td><td rowspan="1" colspan="1">1.9–2.3</td><td rowspan="1" colspan="1">2.6–2.8</td></tr><tr><td rowspan="1" colspan="1">
                    <abbrev xmlns:xlink="http://www.w3.org/1999/xlink" xlink:type="simple"><def><p>Median segment length </p></def>(MSL)</abbrev>
                  </td><td rowspan="1" colspan="1">3.7</td><td rowspan="1" colspan="1">3.5–4.0</td><td rowspan="1" colspan="1">4.1–4.5</td></tr><tr><td rowspan="1" colspan="1">Tegmina length</td><td rowspan="1" colspan="1">1.3</td><td rowspan="1" colspan="1">1.1–1.3</td><td rowspan="1" colspan="1">0.9–1.6</td></tr><tr><td rowspan="1" colspan="1">Hind wing length</td><td rowspan="1" colspan="1">19.0</td><td rowspan="1" colspan="1">17.0–18.4</td><td rowspan="1" colspan="1">14.9–18.9</td></tr><tr><td rowspan="1" colspan="1">Fore femur length</td><td rowspan="1" colspan="1">6.9</td><td rowspan="1" colspan="1">6.9–7.0</td><td rowspan="1" colspan="1">6.8–7.9</td></tr><tr><td rowspan="1" colspan="1">Fore tibia length</td><td rowspan="1" colspan="1">6.0</td><td rowspan="1" colspan="1">6.0–6.1</td><td rowspan="1" colspan="1">6.4–7.4</td></tr><tr><td rowspan="1" colspan="1">Mid femur length</td><td rowspan="1" colspan="1">6.4</td><td rowspan="1" colspan="1">5.7–6.0</td><td rowspan="1" colspan="1">6.3–6.7</td></tr><tr><td rowspan="1" colspan="1">Mid tibia length</td><td rowspan="1" colspan="1">5.8</td><td rowspan="1" colspan="1">5.4–5.7</td><td rowspan="1" colspan="1">6.1–6.7</td></tr><tr><td rowspan="1" colspan="1">Hind femur length</td><td rowspan="1" colspan="1">9.6</td><td rowspan="1" colspan="1">8.6–9.6</td><td rowspan="1" colspan="1">8.7–10.1</td></tr><tr><td rowspan="1" colspan="1">Hind tibia length</td><td rowspan="1" colspan="1">9.4</td><td rowspan="1" colspan="1">9.0–9.3</td><td rowspan="1" colspan="1">9.4–10.2</td></tr><tr><td rowspan="1" colspan="1">Cercus length</td><td rowspan="1" colspan="1">1.9</td><td rowspan="1" colspan="1">1.9–2.3</td><td rowspan="1" colspan="1">1.2–1.4</td></tr><tr><td rowspan="1" colspan="1">
              <italic>Morphometric ratios</italic>
            </td><td rowspan="1" colspan="1"/><td rowspan="1" colspan="1"/><td rowspan="1" colspan="1"/></tr><tr><td rowspan="1" colspan="1">
                    <abbrev xmlns:xlink="http://www.w3.org/1999/xlink" xlink:title="Mesonotum length" xlink:type="simple">MOL</abbrev> divided by <abbrev xmlns:xlink="http://www.w3.org/1999/xlink" xlink:title="Pronotum length" xlink:type="simple">PL</abbrev></td><td rowspan="1" colspan="1">1.36</td><td rowspan="1" colspan="1">1.50–1.57</td><td rowspan="1" colspan="1">1.46–1.53</td></tr><tr><td rowspan="1" colspan="1">
                    <abbrev xmlns:xlink="http://www.w3.org/1999/xlink" xlink:title="Metanotum length" xlink:type="simple">MAL</abbrev> divided by <abbrev xmlns:xlink="http://www.w3.org/1999/xlink" xlink:title="Mesonotum length" xlink:type="simple">MOL</abbrev></td><td rowspan="1" colspan="1">0.45</td><td rowspan="1" colspan="1">0.43–0.48</td><td rowspan="1" colspan="1">0.41–0.46</td></tr><tr><td rowspan="1" colspan="1">
                    <abbrev xmlns:xlink="http://www.w3.org/1999/xlink" xlink:title="Median segment length" xlink:type="simple">MSL</abbrev> divided by <abbrev xmlns:xlink="http://www.w3.org/1999/xlink" xlink:title="Metanotum length" xlink:type="simple">MAL</abbrev></td><td rowspan="1" colspan="1">1.68</td><td rowspan="1" colspan="1">1.74–1.84</td><td rowspan="1" colspan="1">1.58–1.61</td></tr></tbody></table></table-wrap><p>Colouration: Body, compound eyes, antennae and legs black. Tegmina red. Costal region of hind wings blood red with a longitudinal black narrow stripe on posterior margin. Anal region of hind wings dark brown (Figs <xref ref-type="fig" rid="F1">1</xref>, <xref ref-type="fig" rid="F2">2A</xref>).</p><fig id="F2" position="float" orientation="portrait"><label>Figure 2.</label><caption><p>
          <tp:taxon-name><tp:taxon-name-part taxon-name-part-type="genus">Orthomeria</tp:taxon-name-part> (<tp:taxon-name-part taxon-name-part-type="subgenus">Orthomeria</tp:taxon-name-part>) <tp:taxon-name-part taxon-name-part-type="species">kangi</tp:taxon-name-part></tp:taxon-name> sp. n. habitus, dorsal view <bold>A</bold> Adult ♂ <bold>B</bold> Adult ♀.</p></caption><graphic xmlns:xlink="http://www.w3.org/1999/xlink" xlink:href="zookeys-559-035-g002.jpg" position="float" orientation="portrait" xlink:type="simple" id="oo_76103.jpg"/></fig><p>Head: In lateral view (Fig. <xref ref-type="fig" rid="F3">3</xref>), head capsule prognathous, almost as long as the pronotum. Vertex relatively flat. Compound eye large and circular, distinctly protruding hemispherically. Gena narrower than the diameter of the compound eye. Paraglossae not distinctly surpassing the anterior margin of the labrum. In dorsal view (Fig. <xref ref-type="fig" rid="F4">4A</xref>), head capsule slightly wider than long; dorsal surface with four shallow median depression between the compound eyes. Coronal suture barely recognizable. Ocelli lacking. In ventral view (Fig. <xref ref-type="fig" rid="F4">4B</xref>), frontal convexity ventrad the antennal base present. <!--PageBreak-->Labrum notched anteromedially. Median gular sclerite present and small (not shown). Palpomeres of labial and maxillary palps cylindrical. Antenna filiform, slightly shorter than body length (Fig. <xref ref-type="fig" rid="F2">2A</xref>), consisting of ca. 58 antennomeres; scapus roughtly rec<!--PageBreak-->tangular; pedicellus cylindrical, shorter than scapus (Fig. <xref ref-type="fig" rid="F4">4</xref>); first flagellomere twice as long as pedicel. Antennifer absent.</p><fig id="F3" position="float" orientation="portrait"><label>Figure 3.</label><caption><p>
          <tp:taxon-name><tp:taxon-name-part taxon-name-part-type="genus">Orthomeria</tp:taxon-name-part> (<tp:taxon-name-part taxon-name-part-type="subgenus">Orthomeria</tp:taxon-name-part>) <tp:taxon-name-part taxon-name-part-type="species">kangi</tp:taxon-name-part></tp:taxon-name> sp. n. ♂ head and prothorax, lateral view; <abbrev xmlns:xlink="http://www.w3.org/1999/xlink" xlink:type="simple">Apg<def><p>, aperture of pronotal gland</p></def></abbrev>; <abbrev xmlns:xlink="http://www.w3.org/1999/xlink" xlink:type="simple">Af<def><p>, antennal field</p></def></abbrev>;           <abbrev xmlns:xlink="http://www.w3.org/1999/xlink" xlink:type="simple">Ce<def><p>, compound eye</p></def></abbrev>; <abbrev xmlns:xlink="http://www.w3.org/1999/xlink" xlink:type="simple">Cl<def><p>, clypeus</p></def></abbrev>; <abbrev xmlns:xlink="http://www.w3.org/1999/xlink" xlink:type="simple">Cx<def><p>, coxa</p></def></abbrev>; <abbrev xmlns:xlink="http://www.w3.org/1999/xlink" xlink:type="simple">Ge<def><p>, gena</p></def></abbrev>; <abbrev xmlns:xlink="http://www.w3.org/1999/xlink" xlink:type="simple">Lb<def><p>, labrum</p></def></abbrev>; <abbrev xmlns:xlink="http://www.w3.org/1999/xlink" xlink:type="simple">Md<def><p>, mandible</p></def></abbrev>; <abbrev xmlns:xlink="http://www.w3.org/1999/xlink" xlink:type="simple">Pd<def><p>, pedicellus</p></def></abbrev>; <abbrev xmlns:xlink="http://www.w3.org/1999/xlink" xlink:type="simple">Pgl<def><p>, paraglossa</p></def></abbrev>; <abbrev xmlns:xlink="http://www.w3.org/1999/xlink" xlink:type="simple">Plb<def><p>, labial palpus</p></def></abbrev>; <abbrev xmlns:xlink="http://www.w3.org/1999/xlink" xlink:type="simple">Pmx<def><p>, maxillary palpus</p></def></abbrev>; <abbrev xmlns:xlink="http://www.w3.org/1999/xlink" xlink:type="simple">PrNo<def><p>, pronotum</p></def></abbrev>; <abbrev xmlns:xlink="http://www.w3.org/1999/xlink" xlink:type="simple">Sc<def><p>, scapus</p></def></abbrev>.</p></caption><graphic xmlns:xlink="http://www.w3.org/1999/xlink" xlink:href="zookeys-559-035-g003.jpg" position="float" orientation="portrait" xlink:type="simple" id="oo_76104.jpg"/></fig><fig id="F4" position="float" orientation="portrait"><label>Figure 4.</label><caption><p>
          <tp:taxon-name><tp:taxon-name-part taxon-name-part-type="genus">Orthomeria</tp:taxon-name-part> (<tp:taxon-name-part taxon-name-part-type="subgenus">Orthomeria</tp:taxon-name-part>) <tp:taxon-name-part taxon-name-part-type="species">kangi</tp:taxon-name-part></tp:taxon-name> sp. n. ♂ head and pro- and mesothorax <bold>A</bold> dorsal view <bold>B</bold> ventra view; <abbrev xmlns:xlink="http://www.w3.org/1999/xlink" xlink:type="simple">Af<def><p>, antennal field</p></def></abbrev>; <abbrev xmlns:xlink="http://www.w3.org/1999/xlink" xlink:type="simple">Bs1-Bs2<def><p>, pro- and mesothoracic basisterna</p></def></abbrev>; <abbrev xmlns:xlink="http://www.w3.org/1999/xlink" xlink:type="simple">Ce<def><p>, compound eye</p></def></abbrev>; <abbrev xmlns:xlink="http://www.w3.org/1999/xlink" xlink:type="simple">Cx<def><p>, coxa</p></def></abbrev>;           <abbrev xmlns:xlink="http://www.w3.org/1999/xlink" xlink:type="simple">Eps<def><p>, episternum</p></def></abbrev>; <abbrev xmlns:xlink="http://www.w3.org/1999/xlink" xlink:type="simple">Ff<def><p>, fore femur</p></def></abbrev>; <abbrev xmlns:xlink="http://www.w3.org/1999/xlink" xlink:type="simple">Fs1-Fs2<def><p>, pro- and mesothoracic furcasternites</p></def></abbrev>; <abbrev xmlns:xlink="http://www.w3.org/1999/xlink" xlink:type="simple">Fu2<def><p>, mesothoracic furca</p></def></abbrev>; <abbrev xmlns:xlink="http://www.w3.org/1999/xlink" xlink:type="simple">Gl<def><p>, glossa</p></def></abbrev>; <abbrev xmlns:xlink="http://www.w3.org/1999/xlink" xlink:type="simple">Lb<def><p>, labrum</p></def></abbrev>; <abbrev xmlns:xlink="http://www.w3.org/1999/xlink" xlink:type="simple">Pd<def><p>, pedicellus</p></def></abbrev>; <abbrev xmlns:xlink="http://www.w3.org/1999/xlink" xlink:type="simple">Pgl<def><p>, paraglossa</p></def></abbrev>; <abbrev xmlns:xlink="http://www.w3.org/1999/xlink" xlink:type="simple">Plb<def><p>, labial palpus</p></def></abbrev>; <abbrev xmlns:xlink="http://www.w3.org/1999/xlink" xlink:type="simple">Pmx<def><p>, maxillary palpus</p></def></abbrev>; <abbrev xmlns:xlink="http://www.w3.org/1999/xlink" xlink:type="simple">PrNo<def><p>, pronotum</p></def></abbrev>; <abbrev xmlns:xlink="http://www.w3.org/1999/xlink" xlink:type="simple">Prx<def><p>, precoxale</p></def></abbrev>; <abbrev xmlns:xlink="http://www.w3.org/1999/xlink" xlink:type="simple">Sc<def><p>, scapus</p></def></abbrev>; <abbrev xmlns:xlink="http://www.w3.org/1999/xlink" xlink:type="simple">Tg<def><p>, tegmina</p></def></abbrev>; <abbrev xmlns:xlink="http://www.w3.org/1999/xlink" xlink:type="simple">Tr<def><p>, trochanter</p></def></abbrev>; Arrow, frontal convexity.</p></caption><graphic xmlns:xlink="http://www.w3.org/1999/xlink" xlink:href="zookeys-559-035-g004.jpg" position="float" orientation="portrait" xlink:type="simple" id="oo_76105.jpg"/></fig><p>Thorax: Prothorax longer than head. Pronotum longer than wide (Fig. <xref ref-type="fig" rid="F4">4A</xref>); anterior half approximately one-third higher than posterior half (Fig. <xref ref-type="fig" rid="F3">3</xref>); front margin very moderately concave with narrow elliptical glandular field laterally (Fig. <xref ref-type="fig" rid="F3">3</xref>); hind margin rather straight. Paranota well-developed. Prothoracic coxopleurite subtriangular; <!--PageBreak-->prothoracic basisternum with bell-shaped outline (Fig. <xref ref-type="fig" rid="F4">4B</xref>). Mesothorax very moderately constricted anteriorly, then slightly widening posteriorly. Mesonotum with concave front and hind margins, about 1.70 times length of pronotum. Basisternum flat; precoxale narrow with subtriangular outline; furcasternum with clearly demarcated furca (Fig. <xref ref-type="fig" rid="F4">4B</xref>). Metathorax only slightly shorter then mesothorax. Metanotum with globose and strongly setose prescutum (Fig. <xref ref-type="fig" rid="F5">5A</xref>). Metathoracic pleural and sternal regions as in the mesothorax but shorter.</p><p>Wings: Tegmina very small, oval, without shoulder pads (Fig. <xref ref-type="fig" rid="F5">5A–B</xref>). Hind wing slightly extending beyond the fifth abdominal tergum (Figs <xref ref-type="fig" rid="F1">1</xref>, <xref ref-type="fig" rid="F2">2A</xref>). Area between anterior wing margin and posterior Subcosta bent laterally; posterior Subcosta weak, not reaching the wing apex; Radius strongly sclerotized and unbranched, parallel to posterior Subcosta; anterior Media and posterior Media simple and straight; Cubitus + first anterior Analis straight; hind wing fan oval (Fig. <xref ref-type="fig" rid="F5">5C</xref>).</p><fig id="F5" position="float" orientation="portrait"><label>Figure 5.</label><caption><p>
          <tp:taxon-name><tp:taxon-name-part taxon-name-part-type="genus">Orthomeria</tp:taxon-name-part> (<tp:taxon-name-part taxon-name-part-type="subgenus">Orthomeria</tp:taxon-name-part>) <tp:taxon-name-part taxon-name-part-type="species">kangi</tp:taxon-name-part></tp:taxon-name> sp. n. ♂ <bold>A</bold> Pterothorax, dorsal view <bold>B</bold> Right tegmina, lateral view <bold>C</bold> Left hind wing, dorsal view; <abbrev xmlns:xlink="http://www.w3.org/1999/xlink" xlink:type="simple">AA2a-f<def><p>, second anterior Analis</p></def></abbrev>; <abbrev xmlns:xlink="http://www.w3.org/1999/xlink" xlink:type="simple">(Cu+)AA1<def><p>, Cubitus + first anterior Analis</p></def></abbrev>; <abbrev xmlns:xlink="http://www.w3.org/1999/xlink" xlink:type="simple">HwL<def><p>, Left hind wing</p></def></abbrev>; <abbrev xmlns:xlink="http://www.w3.org/1999/xlink" xlink:type="simple">HwR<def><p>, right hind wing</p></def></abbrev>; <abbrev xmlns:xlink="http://www.w3.org/1999/xlink" xlink:type="simple">MA<def><p>, anterior Media</p></def></abbrev>; <abbrev xmlns:xlink="http://www.w3.org/1999/xlink" xlink:type="simple">MP<def><p>, posterior Media</p></def></abbrev>; <abbrev xmlns:xlink="http://www.w3.org/1999/xlink" xlink:type="simple">MsNo<def><p>, mesonotum</p></def></abbrev>; <abbrev xmlns:xlink="http://www.w3.org/1999/xlink" xlink:type="simple">Prs<def><p>, prescutum</p></def></abbrev>; <abbrev xmlns:xlink="http://www.w3.org/1999/xlink" xlink:type="simple">R<def><p>, Radius</p></def></abbrev>; <abbrev xmlns:xlink="http://www.w3.org/1999/xlink" xlink:type="simple">ScP<def><p>, posterior Subcosta</p></def></abbrev>; <abbrev xmlns:xlink="http://www.w3.org/1999/xlink" xlink:type="simple">Tg<def><p>, tegmina</p></def></abbrev>; <abbrev xmlns:xlink="http://www.w3.org/1999/xlink" xlink:type="simple">WmA<def><p>, anterior margin of the hind wing</p></def></abbrev>.</p></caption><graphic xmlns:xlink="http://www.w3.org/1999/xlink" xlink:href="zookeys-559-035-g005.jpg" position="float" orientation="portrait" xlink:type="simple" id="oo_76106.jpg"/></fig><p>Legs: Hind leg distinctly projecting beyond the abdomen (Fig. <xref ref-type="fig" rid="F2">2A</xref>). Coxa unarmed; trochanters small and fused to femora (Fig. <xref ref-type="fig" rid="F4">4B</xref>). Femora semicircular in cross section with weakly developed carinae. Fore femur straight basally, unarmed (Fig. <xref ref-type="fig" rid="F2">2A</xref>). Mid femur with 3 minute spines on the ventro-anterior carina. Hind femur with 4–7 small spines on the ventro-anterior carina and about 3 minute spines on the ventro-posterior carina. Tibiae unarmed and circular in cross section, lacking carinae, with V-shaped area apicalis (Fig. <xref ref-type="fig" rid="F6">6A</xref>). Tarsus more than two-thirds the length of the cor<!--PageBreak-->responding tibia (Fig. <xref ref-type="fig" rid="F2">2A</xref>). Proximal tarsomere (1) elongated, about as long as combined length of tarsomeres 2–4; tarsomeres 1–4 progressively shorter; distal tarsomere (5) distinctly shorter than combined length of tarsomeres 1–4 (Fig. <xref ref-type="fig" rid="F6">6A</xref>). Tarsomeres 1–4 each with a small euplantula, absent on tarsomere 5 (Fig. <xref ref-type="fig" rid="F6">6A</xref>). Pretarsus with well developed unguitractor plate; arolium large with broad outer band covered with oval or rounded outgrowths (Fig. <xref ref-type="fig" rid="F6">6B–C</xref>); pretarsal claws distinctly pectinate (Fig. <xref ref-type="fig" rid="F6">6D</xref>). <!--PageBreak--><!--PageBreak-->Euplantulae without transverse furrows and lacking sensory bristles (Fig. <xref ref-type="fig" rid="F6">6E</xref>); surface microstructure smooth with irregular patterns of microgrooves (Fig. <xref ref-type="fig" rid="F6">6F</xref>).</p><fig id="F6" position="float" orientation="portrait"><label>Figure 6.</label><caption><p>
          <tp:taxon-name><tp:taxon-name-part taxon-name-part-type="genus">Orthomeria</tp:taxon-name-part> (<tp:taxon-name-part taxon-name-part-type="subgenus">Orthomeria</tp:taxon-name-part>) <tp:taxon-name-part taxon-name-part-type="species">kangi</tp:taxon-name-part></tp:taxon-name> sp. n. tarsal and pretarsal attachment devices <bold>A</bold> Fore tarsus, ventral view <bold>B</bold> Arolium, frontal view, arrowheads indicate the outer band <bold>C</bold> Arolium’s micropattern at the outer band level <bold>D</bold> Pretarsal claw, lateral view <bold>E</bold> Tarsal euplantula, ventral view <bold>F</bold> Euplantula’s micropattern; <abbrev xmlns:xlink="http://www.w3.org/1999/xlink" xlink:type="simple">Ap<def><p>, area apicalis</p></def></abbrev>; <abbrev xmlns:xlink="http://www.w3.org/1999/xlink" xlink:type="simple">Ar<def><p>, arolium</p></def></abbrev>; <abbrev xmlns:xlink="http://www.w3.org/1999/xlink" xlink:type="simple">Eu<def><p>, euplantula</p></def></abbrev>; <abbrev xmlns:xlink="http://www.w3.org/1999/xlink" xlink:type="simple">Ta1-Ta5<def><p>, tarsomeres 1-5</p></def></abbrev>; <abbrev xmlns:xlink="http://www.w3.org/1999/xlink" xlink:type="simple">Ti<def><p>, tibia</p></def></abbrev>; <abbrev xmlns:xlink="http://www.w3.org/1999/xlink" xlink:type="simple">Un<def><p>, peretarsal claws</p></def></abbrev>.</p></caption><graphic xmlns:xlink="http://www.w3.org/1999/xlink" xlink:href="zookeys-559-035-g006.jpg" position="float" orientation="portrait" xlink:type="simple" id="oo_76107.jpg"/></fig><p>Abdomen: About 1.60 times length of head and thorax combined. Segments 2–5 increasing in length, 6–9 decreasing in length, 10 about 1.40 times length of 9. First tergum (= median segment) longer than wide, and longer than metanotum, fused to the metanotum. Terga 2–6 longer than broad; terga 7–10 broader than long (Fig. <xref ref-type="fig" rid="F7">7A</xref>). Sternum 1 fused with the metasternum. Sterna without carinae. Sternum 9 undivided, upcurving and slightly boat shaped in lateral view (Fig. <xref ref-type="fig" rid="F7">7B</xref>), about 2.50 times length of sternum 8 (Fig. <xref ref-type="fig" rid="F7">7C</xref>), apex rounded distinctly projecting beyond segment 10. Tergum 10 slightly longer than tergum 9, hind margin concave dorso-medially (Fig. <xref ref-type="fig" rid="F7">7A</xref>). Tergal thorn pads lacking ventrally (Fig. <xref ref-type="fig" rid="F8">8A–B</xref>). Epiproct very short, triangular; paraprocts sub-triangular with a straight inner side (Fig. <xref ref-type="fig" rid="F8">8A</xref>). Cerci about 1.30 times length of tergum 10 (Fig. <xref ref-type="fig" rid="F7">7B</xref>), slightly flattened and gently incurved, clasper-like in appearance (Figs <xref ref-type="fig" rid="F7">7A–C</xref>, <xref ref-type="fig" rid="F8">8A</xref>). Distal tip of cerci broadened, vaguely bilobed; outer <!--PageBreak--><!--PageBreak--><!--PageBreak-->lobe roundly pointed, inner lobe differentiated into a sclerotized blade-like ridge ca. 340–360 µm in length (Fig. <xref ref-type="fig" rid="F8">8C–D</xref>). Vomer acutely triangular and setose (Figs <xref ref-type="fig" rid="F7">7A–B</xref>, <xref ref-type="fig" rid="F8">8A</xref>), inserted into sternum 10 through two proximal arm-like processes (Fig. <xref ref-type="fig" rid="F8">8E</xref>); proximal two-thirds almost straight, distal third strongly curved upwards with smooth spine-like apex (Figs <xref ref-type="fig" rid="F7">7A–B</xref>, <xref ref-type="fig" rid="F8">8E–F</xref>).</p><fig id="F7" position="float" orientation="portrait"><label>Figure 7.</label><caption><p>
          <tp:taxon-name><tp:taxon-name-part taxon-name-part-type="genus">Orthomeria</tp:taxon-name-part> (<tp:taxon-name-part taxon-name-part-type="subgenus">Orthomeria</tp:taxon-name-part>) <tp:taxon-name-part taxon-name-part-type="species">kangi</tp:taxon-name-part></tp:taxon-name> sp. n. ♂ postabdomen <bold>A</bold> dorsal view <bold>B</bold> lateral view <bold>C</bold> ventral view; <abbrev xmlns:xlink="http://www.w3.org/1999/xlink" xlink:type="simple">Ce<def><p>, cercus</p></def></abbrev>; <abbrev xmlns:xlink="http://www.w3.org/1999/xlink" xlink:type="simple">T7-T10<def><p>, terga 7-19</p></def></abbrev>; <abbrev xmlns:xlink="http://www.w3.org/1999/xlink" xlink:type="simple">S7-S9<def><p>, sterna 7-9</p></def></abbrev>; <abbrev xmlns:xlink="http://www.w3.org/1999/xlink" xlink:type="simple">Vo<def><p>, vomer</p></def></abbrev>.</p></caption><graphic xmlns:xlink="http://www.w3.org/1999/xlink" xlink:href="zookeys-559-035-g007.jpg" position="float" orientation="portrait" xlink:type="simple" id="oo_76108.jpg"/></fig><fig id="F8" position="float" orientation="portrait"><label>Figure 8.</label><caption><p>
          <tp:taxon-name><tp:taxon-name-part taxon-name-part-type="genus">Orthomeria</tp:taxon-name-part> (<tp:taxon-name-part taxon-name-part-type="subgenus">Orthomeria</tp:taxon-name-part>) <tp:taxon-name-part taxon-name-part-type="species">kangi</tp:taxon-name-part></tp:taxon-name> sp. n. ♂ details of tenth abdominal segment <bold>A</bold> Whole segment X, ventral view <bold>B</bold> Hind margin of tergum 10, ventral view <bold>C</bold> Distal tip of right cercus with highlight (hatched area) and detail of the inner blade-like ridge, dorsal view, arrow indicates the outer pointed lobe <bold>D</bold> Blade-like ridge of right cercus, lateral view <bold>E</bold> Vomer, lateral view, hatched area indicates the proximal arm-like process <bold>F</bold> Spine-like apex of vomer, lateral view; <abbrev xmlns:xlink="http://www.w3.org/1999/xlink" xlink:type="simple">Ce<def><p>, cercus</p></def></abbrev>; <abbrev xmlns:xlink="http://www.w3.org/1999/xlink" xlink:type="simple">Ep<def><p>, epiproct</p></def></abbrev>; <abbrev xmlns:xlink="http://www.w3.org/1999/xlink" xlink:type="simple">Pa<def><p>, paraproct</p></def></abbrev>; <abbrev xmlns:xlink="http://www.w3.org/1999/xlink" xlink:type="simple">T10<def><p>, tergum 10</p></def></abbrev>; <abbrev xmlns:xlink="http://www.w3.org/1999/xlink" xlink:type="simple">Vo<def><p>, vomer</p></def></abbrev>.</p></caption><graphic xmlns:xlink="http://www.w3.org/1999/xlink" xlink:href="zookeys-559-035-g008.jpg" position="float" orientation="portrait" xlink:type="simple" id="oo_76109.jpg"/></fig></tp:treatment-sec><tp:treatment-sec sec-type="Description of the female"><title>Description of the female.</title><p>The female differs from the male in the following characters. Body slightly larger (Table <xref ref-type="table" rid="T1">1</xref>) and more robust (Fig. <xref ref-type="fig" rid="F2">2B</xref>). Colouration variable, typically similar to male, except abdominal tergum 7 pale brown with a definite dark longitudinal line medially and lateral margins of abdominal terga with yellowish rim (Figs <xref ref-type="fig" rid="F2">2B</xref>, <xref ref-type="fig" rid="F9">9A–B</xref>). Alternatively, body, compound eyes, antennae and legs brown; costal <!--PageBreak-->region of hind wings dark brown with pale brown venation, anterior margin with a blood red tinge near wing articulation (Suppl. material <xref ref-type="supplementary-material" rid="S1">1</xref>). Mesothorax parallel-sided. Length of hind wing variable, reaching to posterior margin of the fourth tergum up to extending midway on to the fifth tergum. Abdomen about 1.50 times length of head and thorax combined. Abdominal segments 2–3 increasing in length, 4 shorther than 3, 5–6 increasing in length, 7–10 progressively shorter, 10 ca. 0.90 times length of 9. Abdominal terga 2–10 broader than long in full-grown females. Hind margin of tergum 10 rounded (Fig. <xref ref-type="fig" rid="F9">9A</xref>). Cerci terete and straight (Fig. <xref ref-type="fig" rid="F9">9A–B</xref>). Sternum 8 (= operculum) folded in two along the middle, covering completely the ovipositor, apex roundly pointed (Fig. <xref ref-type="fig" rid="F9">9B–C</xref>).</p><fig id="F9" position="float" orientation="portrait"><label>Figure 9.</label><caption><p>
          <tp:taxon-name><tp:taxon-name-part taxon-name-part-type="genus">Orthomeria</tp:taxon-name-part> (<tp:taxon-name-part taxon-name-part-type="subgenus">Orthomeria</tp:taxon-name-part>) <tp:taxon-name-part taxon-name-part-type="species">kangi</tp:taxon-name-part></tp:taxon-name> sp. n. ♀ postabdomen <bold>A</bold> dorsal view <bold>B</bold> lateral view <bold>C</bold> ventral view; <abbrev xmlns:xlink="http://www.w3.org/1999/xlink" xlink:type="simple">Ce<def><p>, cercus</p></def></abbrev>; <abbrev xmlns:xlink="http://www.w3.org/1999/xlink" xlink:type="simple">T6–T10<def><p>, terga 6–10</p></def></abbrev>; <abbrev xmlns:xlink="http://www.w3.org/1999/xlink" xlink:type="simple">S6–S8<def><p>, sterna 6–8</p></def></abbrev>.</p></caption><graphic xmlns:xlink="http://www.w3.org/1999/xlink" xlink:href="zookeys-559-035-g009.jpg" position="float" orientation="portrait" xlink:type="simple" id="oo_76110.jpg"/></fig></tp:treatment-sec><tp:treatment-sec sec-type="External eggshell morphology"><title>External eggshell morphology.</title><p>Capsule light brown, oval in outline, laterally flattened, surface minutely pitted (length, 2.6–2.7 mm; height, 2.3 mm; width, 1.6–1.7 mm) (Fig. <xref ref-type="fig" rid="F10">10</xref>). Operculum mid brown, elongate-oval with a medial longitudinal furrow, slightly convex in lateral aspect (height, 1.8 mm; width 0.7 mm). Opercular angle negative. Micropylar plate visible in lateral aspect, structured as pale brown stripe surrounding the entire capsule and delimited by a thin yellow rim extending also along the opercular opening area. Micropylar cup close to the posterior pole.</p><fig id="F10" position="float" orientation="portrait"><label>Figure 10.</label><caption><p>
          <tp:taxon-name><tp:taxon-name-part taxon-name-part-type="genus">Orthomeria</tp:taxon-name-part> (<tp:taxon-name-part taxon-name-part-type="subgenus">Orthomeria</tp:taxon-name-part>) <tp:taxon-name-part taxon-name-part-type="species">kangi</tp:taxon-name-part></tp:taxon-name> sp. n. egg; <abbrev xmlns:xlink="http://www.w3.org/1999/xlink" xlink:type="simple">Mp<def><p>, micropylar plate</p></def></abbrev>; <abbrev xmlns:xlink="http://www.w3.org/1999/xlink" xlink:type="simple">Op<def><p>, operculum</p></def></abbrev>; Arrow, medial longitudinal furrow.</p></caption><graphic xmlns:xlink="http://www.w3.org/1999/xlink" xlink:href="zookeys-559-035-g010.jpg" position="float" orientation="portrait" xlink:type="simple" id="oo_76111.jpg"/></fig><!--PageBreak--></tp:treatment-sec><tp:treatment-sec sec-type="Description of the first-instar nymph"><title>Description of the first-instar nymph.</title><p>Body length ca. 8.9 mm. Head, prothorax, and abdominal segments V–X black; meso- and metatorax, and abdominal segments I–IV brown (Fig. <xref ref-type="fig" rid="F11">11A–B</xref>). Scape and pedicel white; flagellomeres black with white distal dot. Palpomeres of labial and maxillary palps white. Hind margin of thoracic and abdominal terga white. Femora brown with a white spot in the middle. Tibiae black with a central white band. Tarsi with proximal tarsomere white, remainder black.</p><fig id="F11" position="float" orientation="portrait"><label>Figure 11.</label><caption><p>
          <tp:taxon-name><tp:taxon-name-part taxon-name-part-type="genus">Orthomeria</tp:taxon-name-part> (<tp:taxon-name-part taxon-name-part-type="subgenus">Orthomeria</tp:taxon-name-part>) <tp:taxon-name-part taxon-name-part-type="species">kangi</tp:taxon-name-part></tp:taxon-name> sp. n. first instar nymph <bold>A</bold> Dorsal view <bold>B</bold> ventral view.</p></caption><graphic xmlns:xlink="http://www.w3.org/1999/xlink" xlink:href="zookeys-559-035-g011.jpg" position="float" orientation="portrait" xlink:type="simple" id="oo_76112.jpg"/></fig></tp:treatment-sec><tp:treatment-sec sec-type="Geographic distribution"><title>Geographic distribution.</title><p>The new species is so far reported only from the Benguet province, Luzon island, Northern Philippines (Fig. <xref ref-type="fig" rid="F12">12</xref>). Specimens have been found in the Sablang region (Barangay Bayabas, Mt. Bilbil) and in the Tuba region (Mt. Calugong).</p><fig id="F12" position="float" orientation="portrait"><label>Figure 12.</label><caption><p>Distribution of <tp:taxon-name><tp:taxon-name-part taxon-name-part-type="genus">Orthomeria</tp:taxon-name-part> (<tp:taxon-name-part taxon-name-part-type="subgenus">Orthomeria</tp:taxon-name-part>) <tp:taxon-name-part taxon-name-part-type="species">kangi</tp:taxon-name-part></tp:taxon-name> sp. n. in Luzon island.</p></caption><graphic xmlns:xlink="http://www.w3.org/1999/xlink" xlink:href="zookeys-559-035-g012.jpg" position="float" orientation="portrait" xlink:type="simple" id="oo_76113.jpg"/></fig></tp:treatment-sec><tp:treatment-sec sec-type="Natural history observations"><title>Natural history observations.</title><p>The studied locality, Sablang, is a mountainous region (400-650 m elevation) of the Benguet Province, in the north-west Philippines. It is characterised by the presence of small communities scattered around a main provincial road, with several pockets of secondary vegetation (Fig. <xref ref-type="fig" rid="F13">13A</xref>) and some areas <!--PageBreak-->of primary forests. Adults of <italic><tp:taxon-name><tp:taxon-name-part taxon-name-part-type="genus">Orthomeria</tp:taxon-name-part> <tp:taxon-name-part taxon-name-part-type="species">kangi</tp:taxon-name-part></tp:taxon-name></italic> sp. n. were first observed at night on the leaf underside of <italic><tp:taxon-name><tp:taxon-name-part taxon-name-part-type="genus">Ficus</tp:taxon-name-part></tp:taxon-name></italic> spp. trees (<tp:taxon-name><tp:taxon-name-part taxon-name-part-type="family">Moraceae</tp:taxon-name-part></tp:taxon-name>). The host plants were mainly big trees of an unidentified <italic><tp:taxon-name><tp:taxon-name-part taxon-name-part-type="genus">Ficus</tp:taxon-name-part></tp:taxon-name></italic> sp. ca. 8–10 m height and up to 10–15 m wide located on forested slopes. The stick insects have been found on the low hanging branches (&lt; 4 m height), where the number of observed individuals varied from 1 to 10 per tree (Fig. <xref ref-type="fig" rid="F13">13B</xref>). The species was found also in smaller fig trees (e.g. <italic><tp:taxon-name><tp:taxon-name-part taxon-name-part-type="genus">Ficus</tp:taxon-name-part> <tp:taxon-name-part taxon-name-part-type="species">septica</tp:taxon-name-part></tp:taxon-name></italic>) ca. 2–3 m height (Fig. <xref ref-type="fig" rid="F13">13C</xref>), and occasionally on shrubs of <italic><tp:taxon-name><tp:taxon-name-part taxon-name-part-type="genus">Pipturus</tp:taxon-name-part></tp:taxon-name></italic> spp. and <italic><tp:taxon-name><tp:taxon-name-part taxon-name-part-type="genus">Leucosyke</tp:taxon-name-part></tp:taxon-name></italic> spp. (<tp:taxon-name><tp:taxon-name-part taxon-name-part-type="family">Urticaceae</tp:taxon-name-part></tp:taxon-name>) (Fig. <!--PageBreak--><xref ref-type="fig" rid="F13">13D</xref>), with usually 2–5 individuals present on the same plant. Daytime search revealed the presence of fewer individuals, mainly juveniles at different nymphal stages. Searching over a wide area, we noted that the distribution of the species on host trees was markedly discontinuous, with individuals concentrated on single larger plants and apparently absent from <italic><tp:taxon-name><tp:taxon-name-part taxon-name-part-type="genus">Ficus</tp:taxon-name-part></tp:taxon-name></italic> trees in the immediate vicinity.</p><fig id="F13" position="float" orientation="portrait"><label>Figure 13.</label><caption><p>
          <tp:taxon-name><tp:taxon-name-part taxon-name-part-type="genus">Orthomeria</tp:taxon-name-part> (<tp:taxon-name-part taxon-name-part-type="subgenus">Orthomeria</tp:taxon-name-part>) <tp:taxon-name-part taxon-name-part-type="species">kangi</tp:taxon-name-part></tp:taxon-name> sp. n. <bold>A</bold> Secondary vegetation in the type locality, Sablang, Benguet, Philippines <bold>B</bold> Adults on <italic><tp:taxon-name><tp:taxon-name-part taxon-name-part-type="genus">Ficus</tp:taxon-name-part></tp:taxon-name></italic> sp. <bold>C</bold> Adult females on <italic><tp:taxon-name><tp:taxon-name-part taxon-name-part-type="genus">Ficus</tp:taxon-name-part> <tp:taxon-name-part taxon-name-part-type="species">septica</tp:taxon-name-part></tp:taxon-name></italic> <bold>D</bold> Adult female on <italic><tp:taxon-name><tp:taxon-name-part taxon-name-part-type="genus">Pipturus</tp:taxon-name-part> <tp:taxon-name-part taxon-name-part-type="species">arborescens</tp:taxon-name-part></tp:taxon-name></italic>; arrowheads indicate the insects on branches. Photographs by Albert Kang.</p></caption><graphic xmlns:xlink="http://www.w3.org/1999/xlink" xlink:href="zookeys-559-035-g013.jpg" position="float" orientation="portrait" xlink:type="simple" id="oo_76114.jpg"/></fig><p>Eggs were dropped to the ground and needed ca. 40 days to hatch at 23 °C. Newly hatched nymphs were reared to adulthood using the hauili tree (<italic><tp:taxon-name><tp:taxon-name-part taxon-name-part-type="genus">Ficus</tp:taxon-name-part> <tp:taxon-name-part taxon-name-part-type="species">septica</tp:taxon-name-part></tp:taxon-name></italic>) or stinging nettle (<italic><tp:taxon-name><tp:taxon-name-part taxon-name-part-type="genus">Urtica</tp:taxon-name-part> <tp:taxon-name-part taxon-name-part-type="species">dioica</tp:taxon-name-part></tp:taxon-name></italic>) as food plants. Under rearing conditions, the nymphal development lasted for ca. 60 days, and the average life span for males was ca. 45 days compared with ca. 140 days for females. The insects were active both during the day and night.</p><p>The mating was observed under rearing conditions. On day before the final moult, the subadult female starts to be guarded by 3–4 competing males, usually with one male mounted on the female’s back and facing into the same direction as the female. Copulation starts immediately after the female has completed the last nymphal moult. Generally, we found that when presented with a receptive virgin female, the male <!--PageBreak-->quickly mounts her and starts a series of abdominal bending movements apparently searching for the appropriate mating position. The female curve the abdominal tip upwards thereby exposing her terminalia, while the male bends its abdomen on the left side with his terminalia directed forward. The clasping cerci of the male grasp the female at the base of her eighth sternum, and at the same time a bulb-like phallic organ comes into contact with the female genitalia (Fig. <xref ref-type="fig" rid="F14">14</xref>). Copulation lasted approximately three hours. The presence of a spermatophore has not been ascertained. Mated females showed an aggressive behaviour towards potential mates, and multiple matings were rarely observed. They chase away approaching males through quivering movements of the body, beating legs on the substrate, and flashing their wings for a few seconds. This behaviour is also practiced by resting individuals when disturbed by conspecifics.</p><fig id="F14" position="float" orientation="portrait"><label>Figure 14.</label><caption><p>
          <tp:taxon-name><tp:taxon-name-part taxon-name-part-type="genus">Orthomeria</tp:taxon-name-part> (<tp:taxon-name-part taxon-name-part-type="subgenus">Orthomeria</tp:taxon-name-part>) <tp:taxon-name-part taxon-name-part-type="species">kangi</tp:taxon-name-part></tp:taxon-name> sp. n. mating pair. Photograph by Albert Kang.</p></caption><graphic xmlns:xlink="http://www.w3.org/1999/xlink" xlink:href="zookeys-559-035-g014.jpg" position="float" orientation="portrait" xlink:type="simple" id="oo_76115.jpg"/></fig><p>If threatened, adults and nymphs of <italic><tp:taxon-name><tp:taxon-name-part taxon-name-part-type="genus">Orthomeria</tp:taxon-name-part> <tp:taxon-name-part taxon-name-part-type="species">kangi</tp:taxon-name-part></tp:taxon-name></italic> sp. n. spray a milky defensive secretion from the prothoracic exocrine glads and inevitably let themselves fall to the floor and quickly run away.</p></tp:treatment-sec><tp:treatment-sec><!--Section generated to contain objects referenced in tp:taxon-treatment.--><supplementary-material xmlns:xlink="http://www.w3.org/1999/xlink" id="S1" position="float" orientation="portrait" xlink:type="simple"><label>Supplementary material 1</label><caption><p>Intraspecific colour variations</p></caption><p>Data type: multimedia</p><p>Explanation note: Brown colour morph of a female of <tp:taxon-name><tp:taxon-name-part taxon-name-part-type="genus">Orthomeria</tp:taxon-name-part> (<tp:taxon-name-part taxon-name-part-type="subgenus">Orthomeria</tp:taxon-name-part>) <tp:taxon-name-part taxon-name-part-type="species">kangi</tp:taxon-name-part></tp:taxon-name> sp. n.</p><media xlink:href="zookeys-559-035-s001.pdf" mimetype="application" mime-subtype="pdf" position="float" orientation="portrait" xlink:type="simple" id="oo_76116.pdf"/><permissions><license xlink:type="simple"><license-p>This dataset is made available under the Open Database License (http://opendatacommons.org/licenses/odbl/1.0/). The Open Database License (ODbL) is a license agreement intended to allow users to freely share, modify, and use this Dataset while maintaining this same freedom for others, provided that the original source and author(s) are credited.</license-p></license></permissions><attrib specific-use="authors">Davide Vallotto, Joachim Bresseel, Thierry Heitzmann, Marco Gottardo</attrib></supplementary-material></tp:treatment-sec></tp:taxon-treatment>
